# Supplementary material for: Emergency Medicine Physician Assistant (EMPA) Postgraduate Training Programs: Program Characteristics and Training Curricula
Source: West J Emerg Med. 2018 Jul 26;19(5):803–7. doi: 10.5811/westjem.2018.6.37892 (PMC6123089; doi:10.5811/westjem.2018.6.37892)
Supplement: Supplementary file 1 [file wjem-19-803-s001.xlsx]

## Sheet: Sheet1
Program	Location	Length(months)	Didactic	PEDS (1=yes,2=no)	PedsEM (1=yes;2=no)	OB-GYN (1=yes,2=no)	IM (1=yes,2=no)	ICU	ECU	MICU (1=yes,2=no)	Ortho (1=yes, 2=no)	Trauma (1=yes, 2=no)	General Surgery (1=yes,2=no)	SICU (1=yes,2=no)	Optho (1=yes, 2=No)	Radiology (1=yes,2=no)	Ultrasound (1=yes,2=no)	EMS (1=yes,2=no)	Toxicology	Pre-hospital	Neuro	Burn	Cardio	EKG labs	CCU	Plastics	ENT	Wilderness Medicine	Disaster	PICU	OMFS	Helicopter	Sexual Assault	Anesthesia (1=yes,2=no)	Sim (1=yes, 2=no)	ED Resuscitation Unit	Rural Med	Peds Diabetic camp	Wound Care/Hyberbarics	Class Size	Associated with EM Residency	Attend EM resident education (e.g. lectures)	Funding Source (1=Hospital; 2=Department; 3=Other)	Start time	interview	Letter of recommendation	NCCPA scores	NCCPA Certfication before entry	≠
[truncated: 4 more columns]
